# Supplementary material for: NF1 regulates mesenchymal glioblastoma plasticity and aggressiveness through the AP-1 transcription factor FOSL1
Source: eLife. 2021 Aug 17;10:e64846. doi: 10.7554/eLife.64846 (PMC8370767; doi:10.7554/eLife.64846)
Supplement: Source code 1. [file elife-64846-code1.zip]

Archive with 1 entries (1 files):
- Marques_et_al_2021.Rmd
