# Supplementary material for: NF1 regulates mesenchymal glioblastoma plasticity and aggressiveness through the AP-1 transcription factor FOSL1
Source: eLife. 2021 Aug 17;10:e64846. doi: 10.7554/eLife.64846 (PMC8370767; doi:10.7554/eLife.64846)
Supplement: Source data 1. [file elife-64846-data1.zip]

Archive with 159 entries (138 files):
- Raw_images/
- Raw_images/Figure 7-figure supplement 1/
- Raw_images/Figure 7-figure supplement 1/Panel_H_h543_FOSL1_vin.jpg
- __MACOSX/
- __MACOSX/Raw_images/
- __MACOSX/Raw_images/Figure 7-figure supplement 1/
- __MACOSX/Raw_images/Figure 7-figure supplement 1/._Panel_H_h543_FOSL1_vin.jpg
- Raw_images/Figure 7-figure supplement 1/Panel_H_h676_FOSL1_vin.jpg
- __MACOSX/Raw_images/Figure 7-figure supplement 1/._Panel_H_h676_FOSL1_vin.jpg
- Raw_images/Figure 7-figure supplement 1/Panel_J.jpg
- __MACOSX/Raw_images/Figure 7-figure supplement 1/._Panel_J.jpg
- Raw_images/Figure 7-figure supplement 1/Panel_A_FOSL1.jpg
- __MACOSX/Raw_images/Figure 7-figure supplement 1/._Panel_A_FOSL1.jpg
- Raw_images/Figure 7-figure supplement 1/Panel_A_vinculin.jpg
- __MACOSX/Raw_images/Figure 7-figure supplement 1/._Panel_A_vinculin.jpg
- __MACOSX/Raw_images/._Figure 7-figure supplement 1
- Raw_images/.DS_Store
- __MACOSX/Raw_images/._.DS_Store
- Raw_images/Figure 2-figure supplement 1/
- Raw_images/Figure 2-figure supplement 1/.DS_Store
- __MACOSX/Raw_images/Figure 2-figure supplement 1/
- __MACOSX/Raw_images/Figure 2-figure supplement 1/._.DS_Store
- Raw_images/Figure 2-figure supplement 1/Panel_A_ERK.jpg
- __MACOSX/Raw_images/Figure 2-figure supplement 1/._Panel_A_ERK.jpg
- Raw_images/Figure 2-figure supplement 1/Panel_C.jpg
- __MACOSX/Raw_images/Figure 2-figure supplement 1/._Panel_C.jpg
- Raw_images/Figure 2-figure supplement 1/Panel_A_pERK.jpg
- __MACOSX/Raw_images/Figure 2-figure supplement 1/._Panel_A_pERK.jpg
- Raw_images/Figure 2-figure supplement 1/Panel_A_Tubulin.jpg
- __MACOSX/Raw_images/Figure 2-figure supplement 1/._Panel_A_Tubulin.jpg
- __MACOSX/Raw_images/._Figure 2-figure supplement 1
- Raw_images/Figure_6/
- Raw_images/Figure_6/Panel_A_Fra1_vinculin.jpg
- __MACOSX/Raw_images/Figure_6/
- __MACOSX/Raw_images/Figure_6/._Panel_A_Fra1_vinculin.jpg
- Raw_images/Figure_6/Panel_A_Flag.jpg
- __MACOSX/Raw_images/Figure_6/._Panel_A_Flag.jpg
- Raw_images/Figure_6/Panel_E_H.jpg
- __MACOSX/Raw_images/Figure_6/._Panel_E_H.jpg
- __MACOSX/Raw_images/._Figure_6
- Raw_images/Figure_7/
- Raw_images/Figure_7/Panel_B_vinculin.jpg
- __MACOSX/Raw_images/Figure_7/
- __MACOSX/Raw_images/Figure_7/._Panel_B_vinculin.jpg
- Raw_images/Figure_7/Panel_A_Tot_ERK.jpg
- __MACOSX/Raw_images/Figure_7/._Panel_A_Tot_ERK.jpg
- Raw_images/Figure_7/Panel_A_FOSL1.jpg
- __MACOSX/Raw_images/Figure_7/._Panel_A_FOSL1.jpg
- Raw_images/Figure_7/Panel_B_FOSL1.jpg
- __MACOSX/Raw_images/Figure_7/._Panel_B_FOSL1.jpg
- Raw_images/Figure_7/Panel_A_pMEK.jpg
- __MACOSX/Raw_images/Figure_7/._Panel_A_pMEK.jpg
- Raw_images/Figure_7/Panel_A_pERK_vinculin.jpg
- __MACOSX/Raw_images/Figure_7/._Panel_A_pERK_vinculin.jpg
- Raw_images/Figure_7/Panel_A_TotMEK.jpg
- __MACOSX/Raw_images/Figure_7/._Panel_A_TotMEK.jpg
- __MACOSX/Raw_images/._Figure_7
- Raw_images/Figure_5/
- Raw_images/Figure_5/Panel_G_Fra1
- __MACOSX/Raw_images/Figure_5/
- __MACOSX/Raw_images/Figure_5/._Panel_G_Fra1
- Raw_images/Figure_5/Panel_G_Olig2_VIM
- __MACOSX/Raw_images/Figure_5/._Panel_G_Olig2_VIM
- Raw_images/Figure_5/Panel_G_vinculin
- __MACOSX/Raw_images/Figure_5/._Panel_G_vinculin
- __MACOSX/Raw_images/._Figure_5
- Raw_images/Figure_2/
- Raw_images/Figure_2/.DS_Store
- __MACOSX/Raw_images/Figure_2/
- __MACOSX/Raw_images/Figure_2/._.DS_Store
- Raw_images/Figure_2/Panel_F_Tubulin .jpg
- __MACOSX/Raw_images/Figure_2/._Panel_F_Tubulin .jpg
- Raw_images/Figure_2/Panel_F_CHI3L1.jpg
- __MACOSX/Raw_images/Figure_2/._Panel_F_CHI3L1.jpg
- __MACOSX/Raw_images/._Figure_2
- Raw_images/Figure 2-figure supplement 2/
- Raw_images/Figure 2-figure supplement 2/.DS_Store
- __MACOSX/Raw_images/Figure 2-figure supplement 2/
- __MACOSX/Raw_images/Figure 2-figure supplement 2/._.DS_Store
- Raw_images/Figure 2-figure supplement 2/Panel_E_right_shNF1_4_Tubulin.jpg
- __MACOSX/Raw_images/Figure 2-figure supplement 2/._Panel_E_right_shNF1_4_Tubulin.jpg
- Raw_images/Figure 2-figure supplement 2/Panel_E_left_shNF1_1_NF1.jpg
- __MACOSX/Raw_images/Figure 2-figure supplement 2/._Panel_E_left_shNF1_1_NF1.jpg
- Raw_images/Figure 2-figure supplement 2/Panel_E_left_shNF1_1Tubulin.jpg
- __MACOSX/Raw_images/Figure 2-figure supplement 2/._Panel_E_left_shNF1_1Tubulin.jpg
- Raw_images/Figure 2-figure supplement 2/Panel_J_FLAG-NF1-GRD.jpg
- __MACOSX/Raw_images/Figure 2-figure supplement 2/._Panel_J_FLAG-NF1-GRD.jpg
- Raw_images/Figure 2-figure supplement 2/Panel_J_Tubulin.jpg
- __MACOSX/Raw_images/Figure 2-figure supplement 2/._Panel_J_Tubulin.jpg
- Raw_images/Figure 2-figure supplement 2/Panel_E_right_shNF1_5_NF1.jpg
- __MACOSX/Raw_images/Figure 2-figure supplement 2/._Panel_E_right_shNF1_5_NF1.jpg
- Raw_images/Figure 2-figure supplement 2/Panel_E_right_shNF1_5_Tubulin.jpg
- __MACOSX/Raw_images/Figure 2-figure supplement 2/._Panel_E_right_shNF1_5_Tubulin.jpg
- Raw_images/Figure 2-figure supplement 2/Panel_E_left_shNF1_5_NF1.jpg
- __MACOSX/Raw_images/Figure 2-figure supplement 2/._Panel_E_left_shNF1_5_NF1.jpg
- Raw_images/Figure 2-figure supplement 2/Panel_A_Flag.jpg
- __MACOSX/Raw_images/Figure 2-figure supplement 2/._Panel_A_Flag.jpg
- Raw_images/Figure 2-figure supplement 2/Panel_J_FLAG-FOSL1.jpg
- __MACOSX/Raw_images/Figure 2-figure supplement 2/._Panel_J_FLAG-FOSL1.jpg
- Raw_images/Figure 2-figure supplement 2/Panel_A_Tubulin.jpg
- __MACOSX/Raw_images/Figure 2-figure supplement 2/._Panel_A_Tubulin.jpg
- Raw_images/Figure 2-figure supplement 2/Panel_E_right_shNF1_4_NF1.jpg
- __MACOSX/Raw_images/Figure 2-figure supplement 2/._Panel_E_right_shNF1_4_NF1.jpg
- Raw_images/Figure 2-figure supplement 2/Panel_E_left_shNF1_5Tubulin.jpg
- __MACOSX/Raw_images/Figure 2-figure supplement 2/._Panel_E_left_shNF1_5Tubulin.jpg
- __MACOSX/Raw_images/._Figure 2-figure supplement 2
- Raw_images/Figure_3/
- Raw_images/Figure_3/Panel_C_vinculin.jpg
- __MACOSX/Raw_images/Figure_3/
- __MACOSX/Raw_images/Figure_3/._Panel_C_vinculin.jpg
- Raw_images/Figure_3/.DS_Store
- __MACOSX/Raw_images/Figure_3/._.DS_Store
- Raw_images/Figure_3/Panel_A_ERK_MEK.jpg
- __MACOSX/Raw_images/Figure_3/._Panel_A_ERK_MEK.jpg
- Raw_images/Figure_3/Panel_A_NF1.tif
- __MACOSX/Raw_images/Figure_3/._Panel_A_NF1.tif
- Raw_images/Figure_3/Panel_C_FRA1.jpg
- __MACOSX/Raw_images/Figure_3/._Panel_C_FRA1.jpg
- Raw_images/Figure_3/Panel_A_pMEK.jpg
- __MACOSX/Raw_images/Figure_3/._Panel_A_pMEK.jpg
- Raw_images/Figure_3/Panel_A_FRA1.jpg
- __MACOSX/Raw_images/Figure_3/._Panel_A_FRA1.jpg
- Raw_images/Figure_3/Panel_A_vinculin.jpg
- __MACOSX/Raw_images/Figure_3/._Panel_A_vinculin.jpg
- __MACOSX/Raw_images/._Figure_3
- Raw_images/Figure 2-figure supplement 3/
- Raw_images/Figure 2-figure supplement 3/Panel_A_NF1.jpg
- __MACOSX/Raw_images/Figure 2-figure supplement 3/
- __MACOSX/Raw_images/Figure 2-figure supplement 3/._Panel_A_NF1.jpg
- Raw_images/Figure 2-figure supplement 3/Panel_E_FRA1.jpg
- __MACOSX/Raw_images/Figure 2-figure supplement 3/._Panel_E_FRA1.jpg
- Raw_images/Figure 2-figure supplement 3/Panel_E_vinculin.jpg
- __MACOSX/Raw_images/Figure 2-figure supplement 3/._Panel_E_vinculin.jpg
- Raw_images/Figure 2-figure supplement 3/.DS_Store
- __MACOSX/Raw_images/Figure 2-figure supplement 3/._.DS_Store
- Raw_images/Figure 2-figure supplement 3/Panel_A_pERK12.jpg
- __MACOSX/Raw_images/Figure 2-figure supplement 3/._Panel_A_pERK12.jpg
- Raw_images/Figure 2-figure supplement 3/Panel_C_pMEK_vinculin.jpg
- __MACOSX/Raw_images/Figure 2-figure supplement 3/._Panel_C_pMEK_vinculin.jpg
- Raw_images/Figure 2-figure supplement 3/Panel_A_MEK12.jpg
- __MACOSX/Raw_images/Figure 2-figure supplement 3/._Panel_A_MEK12.jpg
- Raw_images/Figure 2-figure supplement 3/Panel_C_TotMEK.jpg
- __MACOSX/Raw_images/Figure 2-figure supplement 3/._Panel_C_TotMEK.jpg
- Raw_images/Figure 2-figure supplement 3/Panel_C_TotERK.jpg
- __MACOSX/Raw_images/Figure 2-figure supplement 3/._Panel_C_TotERK.jpg
- Raw_images/Figure 2-figure supplement 3/Panel_C_FRA1
- __MACOSX/Raw_images/Figure 2-figure supplement 3/._Panel_C_FRA1
- Raw_images/Figure 2-figure supplement 3/Panel_A_tubulin.jpg
- __MACOSX/Raw_images/Figure 2-figure supplement 3/._Panel_A_tubulin.jpg
- Raw_images/Figure 2-figure supplement 3/Panel_A_pMEK12.jpg
- __MACOSX/Raw_images/Figure 2-figure supplement 3/._Panel_A_pMEK12.jpg
- Raw_images/Figure 2-figure supplement 3/Panel_A_FRA1.jpg
- __MACOSX/Raw_images/Figure 2-figure supplement 3/._Panel_A_FRA1.jpg
- Raw_images/Figure 2-figure supplement 3/Panel_C_pERK_vinculin.jpg
- __MACOSX/Raw_images/Figure 2-figure supplement 3/._Panel_C_pERK_vinculin.jpg
- Raw_images/Figure 2-figure supplement 3/Panel_A_ERK12.jpg
- __MACOSX/Raw_images/Figure 2-figure supplement 3/._Panel_A_ERK12.jpg
- __MACOSX/Raw_images/._Figure 2-figure supplement 3
- __MACOSX/._Raw_images
